# Supplementary material for: Comprehensive lincRNA Transcriptome in Acute Myeloid Leukemia: Integrating Known and Newly Identified lincRNAs Across Pediatric and Adult Cohorts
Source: Noncoding RNA. 2026 May 27;12(3):18. doi: 10.3390/ncrna12030018 (PMC13305162; doi:10.3390/ncrna12030018)
Supplement: Supplementary file 1 [file ncrna-12-00018-s001.zip]

Archive with 2 entries (2 files):
- supplementary_figures_tables.pdf
- Table_S1_S3.xlsx
